# Supplementary material for: Multifunctional Waterborne Polyurethane Microreactor-Based Approach to Fluorocarbon Composite Latex Coatings with Double Self-Healing and Excellent Synergistic Performances
Source: Nanomaterials (Basel). 2022 Nov 27;12(23):4216. doi: 10.3390/nano12234216 (PMC9737679; doi:10.3390/nano12234216)
Supplement: Supplementary file 1 [file nanomaterials-12-04216-s001.zip]

Archive with 1 entries (1 files):
- nanomaterials-2049943-supplementary.pdf
